# Supplementary material for: Quality and readability of web-based information on dental caries in Arabic: an infodemiological study
Source: BMC Oral Health. 2023 Oct 25;23:797. doi: 10.1186/s12903-023-03547-1 (PMC10601140; doi:10.1186/s12903-023-03547-1)
Supplement: Supplementary file 1 — Additional file 1: Supplementary file 1. Raw data. [file 12903_2023_3547_MOESM1_ESM.xlsx]

## Sheet: Supplement files Data
Supplementary file 1: Raw data
SN	Code	Website	affiliation	specialisation	content_type	image	video	audio	Authorship	Attribution	Disclosure	Currency	JAMA_total	Q1	Q2	Q3	Q4	Q5	Q6	Q7	Q8	Q9	Q10	Q11	Q12	Q13	Q14	Q15	Q16	DISCERN_total	HONcode	Words	Sentences	FKGL	SMOG	FRE	FKGL_cat	SOMG_cat	FRE_cat	DISCERN_cat
1	7049	https://alghad.com/%d8%aa%d8%b3%d9%88%d8%b3-%d8%a7%d9%84%d8%a3%d8%b3%d9%86%d8%a7%d9%86-%d8%a7%d9%84%d8%a3%d8%b3%d8%a8%d8%a7%d8%a8-%d9%88%d8%a7%d9%84%d9%88%d9%82%d8%a7%d9%8a%d8%a9-%d9%88%d8%a7%d9%84%d8%b9%d9%84%d8%a7/	5	1	1	1	0	0	0	0	0	0	0	1	1	5	3	3	3	1	3	5	1	1	5	1	5	1	3	42	0	1189	36	9.17	3.91	88.14	2	1	2	2
2	7183	https://alriyadh.com/676818	5	2	1	0	0	0	0	0	0	0	0	1	1	5	1	2	3	1	1	3	1	1	3	1	3	3	1	31	0	848	53	2.45	3	106	1	1	2	1
3	7077	https://altibbi.com/%D9%85%D9%82%D8%A7%D9%84%D8%A7%D8%AA-%D8%B7%D8%A8%D9%8A%D8%A9/%D8%B5%D8%AD%D8%A9-%D8%A7%D9%84%D8%A7%D8%B3%D9%86%D8%A7%D9%86/%D8%A7%D9%84%D9%88%D9%82%D8%A7%D9%8A%D8%A9-%D9%85%D9%86-%D8%AA%D8%B3%D9%88%D8%B3-%D8%A7%D8%B3%D9%86%D8%A7%D9%86-%D8%A7%D9%84%D8%A7%D8%B7%D9%81%D8%A7%D9%84-840	1	1	1	1	0	0	1	0	0	0	1	1	1	5	3	3	5	5	1	1	1	1	1	1	1	3	1	34	0	892	29	8.21	3	91.02	2	1	2	2
4	7188	https://ar.wikipedia.org/wiki/%D8%AA%D8%B3%D9%88%D8%B3_%D8%A7%D9%84%D8%B7%D9%81%D9%88%D9%84%D8%A9_%D8%A7%D9%84%D9%85%D8%A8%D9%83%D8%B1	2	1	1	0	0	0	0	1	0	1	2	1	1	5	5	5	5	5	3	1	1	1	1	1	1	1	1	38	0	822	27	8.08	3	91.33	2	1	2	2
5	7099	https://baby.webteb.com/articles/%D8%AA%D8%B3%D9%88%D8%B3-%D8%A7%D8%B3%D9%86%D8%A7%D9%86-%D8%A7%D9%84%D8%B1%D8%B6%D8%B9_24700	1	1	1	1	0	0	0	0	0	1	1	3	5	5	1	3	3	3	1	1	1	1	3	1	1	1	1	34	0	678	26	6.45	4.07	95.27	1	1	2	2
6	7107	https://dailymedicalinfo.com/view-article/%D8%AA%D8%B3%D9%88%D8%B3-%D8%A7%D8%B3%D9%86%D8%A7%D9%86-%D8%A7%D9%84%D8%A7%D8%B7%D9%81%D8%A7%D9%84-%D8%B9%D9%85%D8%B1-%D8%B3%D9%86%D8%AA%D9%8A%D9%86/	1	1	1	1	0	0	0	0	0	1	1	5	5	5	3	3	3	5	1	1	1	1	1	1	1	1	1	38	0	521	23	5.04	3	99.24	1	1	2	2
7	7042	https://dailymedicalinfo.com/view-article/%D8%AA%D8%B3%D9%88%D8%B3-%D8%A7%D9%84%D8%A7%D8%B3%D9%86%D8%A7%D9%86-%D8%B9%D9%86%D8%AF-%D8%A7%D9%84%D8%A7%D8%B7%D9%81%D8%A7%D9%84/	1	1	1	1	0	0	0	0	0	1	1	3	5	5	3	5	5	5	1	1	3	3	3	1	3	1	3	50	0	615	22	7.11	3	93.86	2	1	2	2
8	7106	https://dailymedicalinfo.com/view-disease/%D8%AA%D8%B3%D9%88%D8%B3-%D8%A7%D9%84%D8%A3%D8%B3%D9%86%D8%A7%D9%86/	1	1	1	1	1	0	0	0	0	1	1	1	1	5	1	3	3	3	1	3	3	3	5	1	5	5	3	46	0	2535	72	9.95	3.65	86.43	2	1	2	2
9	7117	https://esteshary.com/%D8%A8%D8%AD%D8%AB_%D8%AD%D9%88%D9%84_%D9%86%D8%AE%D8%B1_%D8%A7%D9%84%D8%A7%D8%B3%D9%86%D8%A7%D9%86	1	1	1	1	1	0	0	1	0	0	1	1	1	5	5	3	5	5	1	5	1	1	5	1	5	5	3	52	0	836	34	5.8	3	97.28	1	1	2	2
10	7244	https://esteshary.com/%D9%85%D8%B9%D8%A7%D9%84%D8%AC%D8%A9_%D8%AA%D8%B3%D9%88%D8%B3_%D8%A7%D9%84%D8%A7%D8%B3%D9%86%D8%A7%D9%86_%D8%A8%D8%A7%D9%84%D8%A7%D8%B9%D8%B4%D8%A7%D8%A8	1	1	1	1	1	0	0	1	0	0	1	1	1	3	5	3	5	5	1	3	5	1	5	1	5	1	3	48	0	769	29	6.63	4.02	94.77	1	1	2	2
11	7261	https://gate.ahram.org.eg/News/2813207.aspx	5	1	1	1	0	0	0	0	0	0	0	3	5	5	1	3	3	1	1	5	5	1	5	1	5	1	3	48	0	429	14	8.55	4.46	88.37	2	1	2	2
12	7113	https://mawdoo3.com/%D8%A3%D8%B3%D8%A8%D8%A7%D8%A8_%D9%86%D8%AE%D8%B1_%D8%A7%D9%84%D8%A3%D8%B3%D9%86%D8%A7%D9%86	1	1	1	1	1	0	0	0	0	0	0	3	5	5	1	3	3	1	1	1	1	1	5	1	5	1	1	38	0	485	21	5.31	4.2	98.1	1	1	2	2
13	7242	https://mawdoo3.com/%D8%B9%D9%84%D8%A7%D8%AC_%D8%AA%D8%B3%D9%88%D8%B3_%D8%A7%D9%84%D8%A3%D8%B3%D9%86%D8%A7%D9%86_%D8%B9%D9%86%D8%AF_%D8%A7%D9%84%D8%A3%D8%B7%D9%81%D8%A7%D9%84	1	1	1	1	0	0	0	1	0	0	1	1	1	5	5	3	5	5	1	5	1	1	1	1	5	1	1	42	0	847	14	19.96	5.54	59.73	2	1	1	2
14	7014	https://mawdoo3.com/%D8%B9%D9%84%D8%A7%D8%AC_%D8%AA%D8%B3%D9%88%D8%B3_%D8%A7%D9%84%D8%A7%D8%B3%D9%86%D8%A7%D9%86	1	1	1	1	1	0	0	0	0	0	0	3	5	5	1	3	3	1	1	3	3	1	1	1	5	1	1	38	0	697	17	12.2	3	80.62	2	1	2	2
15	7003	https://mawdoo3.com/%D9%83%D9%8A%D9%81%D9%8A%D8%A9_%D8%A5%D8%B2%D8%A7%D9%84%D8%A9_%D8%A7%D9%84%D8%AA%D8%B3%D9%88%D8%B3_%D9%85%D9%86_%D8%A7%D9%84%D8%A3%D8%B3%D9%86%D8%A7%D9%86_%D8%B7%D8%A8%D9%8A%D8%B9%D9%8A%D8%A7%D9%8B	1	1	1	1	0	0	0	1	0	0	1	1	1	5	5	3	5	5	5	5	3	1	1	1	5	1	3	50	0	855	15	19.09	8.1	59.73	2	2	1	2
16	7276	https://mawdoo3.com/%D9%83%D9%8A%D9%81%D9%8A%D8%A9_%D8%A7%D9%84%D8%AA%D8%AE%D9%84%D8%B5_%D9%85%D9%86_%D8%AA%D8%B3%D9%88%D8%B3_%D8%A7%D9%84%D8%A3%D8%B3%D9%86%D8%A7%D9%86	1	1	1	1	0	0	0	0	0	0	0	3	5	5	1	3	3	1	1	5	3	1	1	1	5	1	3	42	0	586	18	8.99	4.29	88.61	2	1	2	2
17	7237	https://mawdoo3.com/%D9%83%D9%8A%D9%81_%D8%A3%D9%82%D8%B6%D9%8A_%D8%B9%D9%84%D9%89_%D8%AA%D8%B3%D9%88%D8%B3_%D8%A7%D9%84%D8%A7%D8%B3%D9%86%D8%A7%D9%86	1	1	1	1	0	0	0	1	0	0	1	1	1	5	5	3	5	5	3	3	3	1	1	1	5	1	3	46	0	533	14	11.23	4.46	82.32	2	1	2	2
18	7247	https://mawdoo3.com/%D9%83%D9%8A%D9%81_%D8%AA%D8%AA%D8%AE%D9%84%D8%B5_%D9%85%D9%86_%D8%AA%D8%B3%D9%88%D8%B3_%D8%A7%D9%84%D8%A3%D8%B3%D9%86%D8%A7%D9%86	1	1	1	1	0	0	0	1	0	0	1	1	1	5	5	3	5	5	1	3	1	1	3	1	5	1	1	42	0	431	18	5.55	3	97.93	1	1	2	2
19	7063	https://mawdoo3.com/%D9%83%D9%8A%D9%81_%D8%AA%D8%AA%D8%AE%D9%84%D8%B5_%D9%85%D9%86_%D8%AA%D8%B3%D9%88%D8%B3_%D8%A7%D9%84%D8%A7%D8%B3%D9%86%D8%A7%D9%86	1	1	1	1	1	0	0	1	0	0	1	1	1	3	5	3	5	5	3	3	3	1	1	1	5	1	1	42	0	966	26	10.79	4.52	83.91	2	1	2	2
20	7011	https://mawdoo3.com/%D9%85%D8%A7_%D9%87%D9%88_%D8%B3%D8%A8%D8%A8_%D8%AA%D8%B3%D9%88%D8%B3_%D8%A7%D9%84%D8%A3%D8%B3%D9%86%D8%A7%D9%86	1	1	1	1	0	0	0	1	0	0	1	1	1	5	5	3	5	5	1	3	1	1	3	1	5	1	1	42	0	1004	27	11.19	6.5	81.04	2	1	2	2
21	7164	https://mawdoo3.com/%D9%85%D8%B1%D8%A7%D8%AD%D9%84_%D8%AA%D8%B3%D9%88%D8%B3_%D8%A7%D9%84%D8%A3%D8%B3%D9%86%D8%A7%D9%86	1	1	1	1	1	0	0	0	0	0	0	1	1	5	1	3	3	1	1	1	3	5	3	1	1	1	1	32	0	481	6	27.57	5.24	40.16	2	1	1	1
22	7110	https://menafn.com/arabic/1105627230/%d8%a7%d9%94%d9%85%d8%b1%d8%a7%d8%b6-%d8%a7%d9%84%d8%a7%d9%94%d8%b3%d9%86%d8%a7%d9%86-5-%d9%81%d9%8a%d9%94%d8%a7%d8%aa-%d8%a7%d9%94%d9%83%d8%ab%d8%b1-%d8%b9%d8%b1%d8%b6%d8%a9-%d9%84%d9%84%d8%a7%d9%95%d8%b5%d8%a7%d8%a8%d8%a9-%d8%a8%d9%87%d8%a7	5	1	1	1	0	0	0	0	0	0	0	1	1	5	1	3	3	1	1	1	1	1	1	1	1	1	1	24	0	299	19	2.54	4.26	104.85	1	1	2	1
23	7201	https://moviesvalug.blogspot.com/2023/02/blog-post_52.html	1	1	1	1	0	0	0	0	0	0	0	1	1	5	1	3	3	1	1	1	1	1	3	1	1	1	1	26	0	534	11	15.14	3	72.96	2	1	1	1
24	7178	https://tebasnan.com/tooth-decay/	1	1	1	1	0	0	0	0	0	0	0	1	1	5	3	1	3	3	1	1	1	1	1	1	1	1	1	26	0	487	17	7.38	3	93.16	2	1	2	1
25	7255	https://www.almasryalyoum.com/news/details/1030549	5	1	1	1	0	0	0	0	0	0	0	1	1	5	1	3	3	1	1	5	5	1	1	1	1	1	1	32	0	194	11	3.21	3	103.46	1	1	2	1
26	7177	https://www.almasryalyoum.com/news/details/1070269	5	2	1	1	0	0	0	0	0	0	0	1	1	3	3	3	5	1	1	3	3	1	1	1	5	1	1	34	0	938	27	9.8	3	86.7	2	1	2	2
27	7251	https://www.almrsal.com/post/130137	1	1	1	1	0	0	0	0	0	0	0	1	1	3	1	3	3	1	1	3	3	1	1	1	5	1	1	30	0	968	29	9.23	3	88.36	2	1	2	1
28	7120	https://www.almrsal.com/post/142837	1	1	1	1	0	0	0	0	0	0	0	5	3	5	1	3	3	1	1	1	1	1	1	1	1	1	1	30	0	628	17	10.62	3	84.74	2	1	2	1
29	7004	https://www.almrsal.com/post/942094	1	1	1	1	0	0	0	1	0	0	1	1	1	5	5	3	5	5	1	5	5	1	5	1	5	1	3	52	0	1130	24	14.57	3	74.45	2	1	1	2
30	7022	https://www.andalusia-dentalcenters.com/%D8%A7%D8%B3%D8%A8%D8%A7%D8%A8-%D8%AA%D8%B3%D9%88%D8%B3-%D8%A7%D9%84%D8%A7%D8%B3%D9%86%D8%A7%D9%86	3	1	1	1	0	0	0	0	0	0	0	1	1	5	1	1	3	3	1	1	1	1	5	1	1	1	1	28	0	1025	43	5.54	3.84	97.79	1	1	2	1
31	7236	https://www.colgate.com/ar-sa/oral-health/cavities/streptococcus-mutans-0316	1	1	1	0	0	0	0	0	0	0	0	1	1	5	3	1	5	5	1	1	1	1	1	1	1	1	1	30	0	670	33	4.2	3.95	101.12	1	1	2	1
32	7127	https://www.colgate.com/ar-sa/oral-health/fillings/is-tooth-drilling-necessary-in-dental-treatment	1	1	1	0	0	0	0	0	0	0	0	1	1	3	3	1	5	5	3	5	3	1	1	1	5	5	1	44	0	498	28	3.15	3	104.18	1	1	2	2
33	7134	https://www.colgate.com/ar-sa/oral-health/oral-care-age-55-up/taking-care-of-your-teeth-and-mouth	1	2	1	1	0	0	0	0	0	0	0	1	1	5	1	1	3	5	1	1	1	1	1	1	1	5	1	30	0	1245	91	1.61	3	107.87	1	1	2	1
34	7031	https://www.elconsolto.com/dental/dental-news/details/2023/2/26/2375572/4-%D8%B9%D9%84%D8%A7%D8%AC%D8%A7%D8%AA-%D9%84%D8%AA%D8%B3%D9%88%D8%B3-%D8%A7%D9%84%D8%A3%D8%B3%D9%86%D8%A7%D9%86-%D8%A7%D9%84%D9%84%D8%A8%D9%86%D9%8A%D8%A9-%D9%81%D9%8A-%D8%A7%D9%84%D9%85%D9%86%D8%B2%D9%84	1	1	1	1	0	0	0	0	0	0	0	3	3	5	3	3	5	5	5	3	1	1	1	1	5	1	1	46	0	514	15	9.57	3	87.45	2	1	2	2
35	7173	https://www.feedo.net/MedicalEncyclopedia/BodyHealth/MouthAndTeethHealth/ToothDecay.htm	1	1	1	1	0	0	0	0	0	0	0	1	1	5	3	1	5	3	1	5	1	5	5	1	5	1	3	46	0	4192	538	5.9	8.37	66.66	1	2	1	2
36	7205	https://www.foochia.com/videos/412118	1	1	1	1	1	0	0	0	0	1	1	1	1	5	1	3	3	1	1	5	3	1	5	1	1	1	1	34	0	344	11	8.47	4.65	90	2	1	2	2
37	7087	https://www.layalina.com/%D8%B9%D9%84%D8%A7%D8%AC-%D8%AA%D8%B3%D9%88%D8%B3-%D8%A7%D9%84%D8%A7%D8%B3%D9%86%D8%A7%D9%86-%D9%81%D9%8A-%D8%A7%D9%84%D9%85%D9%86%D8%B2%D9%84-361382.html	5	1	1	1	0	0	0	0	0	1	1	3	5	5	1	3	3	1	1	5	3	1	5	1	5	1	1	44	0	600	18	9.21	3	88.4	2	1	2	2
38	7280	https://www.magltk.com/treatment-tooth-decay-herbs/	1	1	1	1	0	0	0	0	0	0	0	1	1	3	1	3	3	3	1	5	5	1	3	1	5	1	1	38	0	13232	1453	3.27	7.15	87.85	1	2	2	2
39	7074	https://www.magrabi.com.sa/ar/blog/%d8%aa%d8%b3%d9%88%d8%b3-%d8%a7%d9%84%d8%a3%d8%b3%d9%86%d8%a7%d9%86-%d8%a7%d9%84%d8%a3%d9%85%d8%a7%d9%85%d9%8a%d8%a9/	3	1	1	1	0	0	0	0	0	0	0	3	5	5	1	3	3	1	1	5	3	1	5	1	5	1	5	48	0	1087	44	5.86	3	97.08	1	1	2	2
40	7116	https://www.marefa.org/%D9%86%D8%AE%D8%B1_%D8%A7%D9%84%D8%A3%D8%B3%D9%86%D8%A7%D9%86	2	1	1	1	0	0	0	0	0	1	1	3	3	5	3	5	5	5	1	3	1	1	5	1	3	1	1	46	0	1942	111	4.58	7.35	93.41	1	2	2	2
41	7208	https://www.mayoclinic.org/ar/diseases-conditions/cavities/symptoms-causes/syc-20352892	3	1	1	1	0	0	0	0	0	0	0	1	1	5	3	3	5	5	1	3	3	3	5	1	5	5	5	54	0	1673	107	2.36	3.75	105.96	1	1	2	2
42	7005	https://www.moh.gov.sa/HealthAwareness/EducationalContent/Diseases/DiseasesOralanddental/Pages/DentalCaries.aspx	4	1	1	1	0	1	0	0	0	0	0	1	1	5	3	3	5	3	1	3	3	1	5	1	5	1	1	42	0	719	45	2.49	3.82	105.66	1	1	2	2
43	7196	https://www.moph.gov.qa/arabic/strategies/Supporting-Strategies-and-Frameworks/QatarPublicHealthStrategy/Pages/Oral-health.aspx	4	2	1	1	0	0	0	0	0	0	0	1	1	5	1	1	3	1	1	1	1	1	1	1	1	1	1	22	0	232	14	2.67	3	105.42	1	1	2	1
44	7122	https://www.msdmanuals.com/ar/home/%D8%A7%D8%B6%D8%B7%D8%B1%D8%A7%D8%A8%D8%A7%D8%AA-%D8%A7%D9%84%D9%81%D9%85-%D9%88%D8%A7%D9%84%D8%A3%D8%B3%D9%86%D8%A7%D9%86/%D8%A7%D8%B6%D8%B7%D8%B1%D8%A7%D8%A8%D8%A7%D8%AA-%D8%A7%D9%84%D8%A3%D8%B3%D9%86%D8%A7%D9%86/%D8%A7%D9%84%D9%86%D8%AE%D9%88%D8%B1-%D8%A7%D9%84%D8%B3%D9%86%D9%8A%D8%A9	1	1	1	1	0	0	1	0	1	0	2	1	1	5	1	3	3	3	1	5	3	3	5	1	5	1	3	44	0	3511	168	4.47	4.27	100.25	1	1	2	2
45	7050	https://www.proarab.net/2023/02/tooth-decay.html	1	1	1	1	0	0	0	0	0	0	0	3	5	5	1	1	3	1	1	1	1	1	5	1	1	1	1	32	0	465	9	16.39	3	69.61	2	1	1	1
46	7055	https://www.shifaa.ma/tooth-decay.html	1	1	1	1	0	0	0	0	0	0	0	3	5	5	3	3	5	5	1	5	3	1	5	1	5	1	3	54	0	1184	55	4.63	3.74	100.24	1	1	2	2
47	7149	https://www.thaqafnafsak.com/2014/12/%d8%b9%d9%84%d8%a7%d8%ac-%d8%aa%d8%b3%d9%88%d8%b3-%d8%a7%d9%84%d8%a3%d8%b3%d9%86%d8%a7%d9%86.html	1	1	1	1	0	0	0	0	0	0	0	1	1	3	3	3	5	1	1	5	5	1	5	1	5	3	1	44	0	1394	112	1.17	3.9	108.81	1	1	2	2
48	7066	https://www.veraclinic.net/ar/%D8%AA%D8%B3%D9%88%D8%B3-%D8%A7%D9%84%D8%A3%D8%B3%D9%86%D8%A7%D9%86/	3	1	1	1	0	0	0	0	0	0	0	1	1	5	1	1	3	5	1	3	3	3	5	1	5	1	1	40	0	1132	43	6.63	4.87	94.39	1	1	2	2
49	7016	https://www.webteb.com/articles/%D8%A7%D8%B3%D8%A8%D8%A7%D8%A8-%D8%AA%D8%B3%D9%88%D8%B3-%D8%A7%D9%84%D8%A7%D8%B3%D9%86%D8%A7%D9%86-%D8%B1%D8%BA%D9%85-%D8%AA%D9%86%D8%B8%D9%8A%D9%81%D9%87%D8%A7_24716	1	1	1	1	0	0	0	0	0	1	1	3	5	5	1	3	3	3	1	3	1	1	1	1	1	1	1	34	0	510	19	6.77	4.26	94.33	1	1	2	2
50	7067	https://www.webteb.com/articles/%D9%83%D9%8A%D9%81-%D9%8A%D8%AA%D9%85-%D8%B9%D9%84%D8%A7%D8%AC-%D8%AA%D8%B3%D9%88%D8%B3-%D8%A7%D9%84%D8%A7%D8%B3%D9%86%D8%A7%D9%86-%D8%A7%D9%84%D9%88%D9%82%D8%A7%D8%A6%D9%8A-%D9%84%D8%AF%D9%89-%D8%A7%D9%84%D8%A7%D8%B7%D9%81%D8%A7%D9%84_14434	1	1	3	1	0	0	0	0	0	1	1	3	3	5	1	3	3	3	1	1	5	1	1	1	1	5	1	38	0	519	22	5.41	3	98.29	1	1	2	2
51	7062	https://www.webteb.com/articles/%D9%85%D8%A7-%D9%87%D9%8A-%D9%85%D8%B1%D8%A7%D8%AD%D9%84-%D8%AA%D8%B3%D9%88%D8%B3-%D8%A7%D9%84%D8%A7%D8%B3%D9%86%D8%A7%D9%86_24748	1	1	1	1	0	0	0	0	0	1	1	3	5	5	1	3	3	3	1	1	1	1	5	1	5	5	1	44	0	530	17	8.37	3	90.59	2	1	2	2
52	7207	https://www.webteb.com/dental-health/diseases/%d8%aa%d8%b3%d9%88%d8%b3-%d8%a7%d9%84%d8%a7%d8%b3%d9%86%d8%a7%d9%86	1	1	1	1	0	0	0	0	0	0	0	1	1	3	1	1	3	3	1	1	3	1	5	1	5	1	1	32	0	1380	72	3.8	4.29	101.92	1	1	2	1
53	7002	https://www.webteb.com/multimedia/slideshows/%D8%A7%D9%86%D9%88%D8%A7%D8%B9-%D8%AA%D8%B3%D9%88%D8%B3-%D8%A7%D9%84%D8%A7%D8%B3%D9%86%D8%A7%D9%86-%D8%A8%D8%A7%D9%84%D8%B5%D9%88%D8%B1	1	1	1	1	0	0	0	0	0	0	0	3	5	5	1	1	3	3	1	1	1	1	1	1	1	5	1	34	0	364	15	5.67	3	97.6	1	1	2	2
54	7290	https://www.youm7.com/story/2018/1/30/%D8%A3%D8%B6%D8%B1%D8%A7%D8%B1-%D8%AA%D9%86%D8%A7%D9%88%D9%84-%D8%A7%D9%84%D8%B3%D9%83%D8%B1%D9%8A%D8%A7%D8%AA-%D8%B9%D9%84%D9%89-%D8%A7%D9%84%D8%A3%D8%B3%D9%86%D8%A7%D9%86/3623524	5	1	1	1	0	0	0	0	0	0	0	1	1	5	3	3	5	3	1	1	1	1	5	1	1	1	1	34	0	421	14	7.94	3	91.71	2	1	2	2
55	7078	https://www.youm7.com/story/2020/1/8/%D8%A7%D8%B6%D8%B1%D8%A7%D8%B1-%D8%AA%D8%B3%D9%88%D8%B3-%D8%A7%D9%84%D8%A7%D8%B3%D9%86%D8%A7%D9%86-%D8%AA%D8%A2%D9%83%D9%84-%D8%A7%D9%84%D9%85%D9%8A%D9%86%D8%A7-%D9%88%D8%A7%D9%84%D8%A3%D9%84%D9%85-%D8%A7%D9%84%D9%85%D8%B3%D8%AA%D9%85%D8%B1/4577044	5	1	1	1	0	0	0	0	0	0	0	1	1	5	3	3	5	1	1	3	1	1	5	1	5	1	1	38	0	776	23	9.67	5.28	85.81	2	1	2	2
56	7181	https://www1.el-emarat.com/%D9%86%D8%AE%D8%B1-%D8%A7%D9%84%D8%A7%D8%B3%D9%86%D8%A7%D9%86-%D8%9B-%D8%A7%D8%B3%D8%A8%D8%A7%D8%A8-%D9%86%D8%AE%D8%B1-%D8%A7%D9%84%D8%A7%D8%B3%D9%86%D8%A7%D9%86-%D8%9B-%D8%AF%D8%B1%D8%A7%D8%B3%D8%A9/	1	2	1	0	0	0	0	0	0	0	0	1	1	5	3	3	5	1	5	1	1	1	1	1	1	1	1	32	0	316	9	9.9	3	86.6	2	1	2	1
57	1198	https://ajel.sa/local/xr8kdm	5	1	1	1	1	0	0	0	0	0	0	1	1	5	1	3	3	1	1	1	1	1	1	1	1	1	1	24	0	314	10	8.46	3	90.36	2	1	2	1
58	1269	https://al-ain.com/article/causes-tooth-decay	5	1	1	1	0	0	0	0	0	0	0	3	5	5	1	3	3	3	1	1	1	1	1	1	5	1	1	36	0	347	27	1.46	4.49	107.48	1	1	2	2
59	1162	https://alghad.com/%D9%86%D8%AE%D8%B1-%D8%A7%D9%84%D8%A3%D8%B3%D9%86%D8%A7%D9%86-%D8%AB%D8%A7%D9%86%D9%8A-%D8%A3%D9%83%D8%AB%D8%B1-%D8%A7%D9%84%D8%A3%D9%85%D8%B1%D8%A7%D8%B6-%D8%B4%D9%8A%D9%88%D8%B9%D8%A7%D9%8B-%D9%81/	5	1	1	1	0	0	0	0	0	0	0	1	1	5	3	3	5	1	1	5	3	3	5	1	5	1	3	46	0	1046	29	10.34	4.44	85.14	2	1	2	2
60	1180	https://asharq.com/ar/3qk5Mo9karqOnMKLs9LEMy-%D8%AA%D8%B3%D9%88%D8%B3-%D8%A7%D9%84%D8%A3%D8%B3%D9%86%D8%A7%D9%86-%D8%A7%D9%84%D8%A3%D8%B3%D8%A8%D8%A7%D8%A8-%D9%88%D8%A7%D9%84%D9%85%D8%B6%D8%A7%D8%B9%D9%81%D8%A7%D8%AA/	5	1	1	1	0	0	0	0	0	1	1	1	1	5	1	3	3	1	1	1	1	1	5	1	1	1	1	28	0	727	37	3.87	3	102.29	1	1	2	1
61	1182	https://basmatalhayat.com/tsos-alasnan-aand-alatfal	3	1	1	1	0	0	0	0	0	0	0	1	1	5	1	3	3	1	1	3	1	1	5	1	5	1	1	34	0	905	50	3.27	3	103.86	1	1	2	2
62	1176	https://capsuleh.com/teeth-decay/	1	1	1	1	0	0	0	0	0	0	0	1	1	5	3	1	5	5	1	1	1	1	5	1	1	1	1	34	0	1200	105	0.67	3	110.64	1	1	2	2
63	1242	https://dentcenterturkey.com/%D8%B9%D9%84%D8%A7%D8%AC-%D8%A7%D9%84%D8%A3%D8%B3%D9%86%D8%A7%D9%86-%D9%88-%D8%AA%D8%B3%D9%88%D8%B3-%D8%A7%D9%84%D8%A3%D8%B3%D9%86%D8%A7%D9%86/	3	1	1	1	0	0	0	0	0	0	0	1	1	5	1	1	3	5	1	3	3	1	5	1	5	1	1	38	0	742	7	37.55	3	14.65	2	1	1	2
64	1254	https://dohaclinics.sa/%D8%AA%D8%B3%D9%88%D8%B3-%D8%A7%D9%84%D8%A3%D8%B3%D9%86%D8%A7%D9%86	3	1	3	1	0	0	0	0	0	0	0	3	5	5	1	1	3	3	1	1	1	1	5	1	1	1	1	34	0	665	34	3.84	3	102.38	1	1	2	2
65	1153	https://jamilian.net/ar/%D8%AA%D8%B3%D9%88%D8%B3-%D8%A7%D9%84%D8%A3%D8%B3%D9%86%D8%A7%D9%86/	3	1	1	1	1	0	1	0	0	0	1	1	1	5	1	3	3	1	1	3	3	1	5	1	1	5	1	36	0	2709	145	3.5	3	103.27	1	1	2	2
66	1060	https://m.akhbarelyom.com/news/newdetails/3465747/1/%D8%A8%D8%AF%D9%84%D8%A7-%D9%85%D9%86-%D8%A7%D9%84%D8%B7%D8%A8%D9%8A%D8%A8-%D8%B7%D8%B1%D9%82-%D9%85%D9%86%D8%B2%D9%84%D9%8A%D8%A9-%D9%84%D9%84%D8%AA%D8%AE%D9%84%D8%B5-%D9%85%D9%86-%D8%AA%D8%B3%D9%88%D8%B3	5	1	1	1	0	0	0	0	0	0	0	3	5	5	1	3	3	1	1	5	3	1	1	1	5	1	1	40	0	282	7	11.92	3	81.35	2	1	2	2
67	1097	https://m.elsaanews.com/%D8%A7%D9%84%D8%AD%D9%84-%D9%84%D8%AA%D8%B3%D9%88%D8%B3-%D8%A7%D9%84%D8%A3%D8%B3%D9%86%D8%A7%D9%86/	5	1	1	0	0	0	0	0	0	1	1	3	5	5	1	3	3	3	1	5	3	1	5	1	5	1	1	46	0	359	12	7.91	3	91.63	2	1	2	2
68	1098	https://m.elsaanews.com/%D9%85%D9%86-%D9%87%D9%85-%D8%A7%D9%84%D8%A3%D8%B4%D8%AE%D8%A7%D8%B5-%D8%A7%D9%84%D9%85%D8%B9%D8%B1%D8%B6%D9%88%D9%86-%D9%84%D9%84%D8%A7%D8%B5%D8%A7%D8%A8%D8%A9-%D8%A8%D8%AA%D8%B3%D9%88%D8%B3-%D8%A7/	5	1	1	0	0	0	0	0	0	1	1	3	5	5	1	3	3	1	1	1	1	1	1	1	1	1	1	30	0	243	10	5.74	3	97.22	1	1	2	1
69	1107	https://news-alarab.net/news42867.html	5	2	1	1	0	0	0	0	0	0	0	1	1	5	1	3	1	1	1	5	5	1	1	1	3	1	1	32	0	5810	619	7.83	4	87	2	1	2	1
70	1071	https://profilbaru.com/ar/%D8%AA%D8%B3%D9%88%D8%B3_%D8%A7%D9%84%D8%A3%D8%B3%D9%86%D8%A7%D9%86	1	1	1	1	0	0	0	1	0	0	1	1	1	3	5	3	5	5	1	5	3	3	5	1	5	1	1	48	0	14942	1730	2.3	6.97	93.93	1	1	2	2
71	1151	https://saswiss.com/%D9%86%D8%AE%D8%B1-%D8%A7%D9%84%D8%A3%D8%B3%D9%86%D8%A7%D9%86	3	1	1	1	0	0	0	0	0	0	0	1	1	5	1	1	3	1	1	1	1	1	5	1	1	3	1	28	0	1403	70	4.03	3	101.89	1	1	2	1
72	1193	https://sehaonline.com/article/single/%D8%A7%D9%84%D8%A7%D8%B3%D9%86%D8%A7%D9%86-%D9%88%D8%A7%D9%84%D8%B9%D8%B3%D9%84/	1	1	1	1	0	0	0	0	0	0	0	1	1	5	1	1	3	1	1	1	1	1	1	1	1	1	1	22	0	535	3	65.87	7.47	59.56	2	2	1	1
73	1250	https://tebcan.com/ar/All/tebline/Admin/%D8%A3%D8%B3%D9%86%D8%A7%D9%86/Articles/%D8%B3%D8%AA-%D8%B7%D8%B1%D9%82-%D9%85%D9%86%D8%B2%D9%84%D9%8A%D8%A9-%D9%84%D9%84%D8%AA%D8%AE%D9%84%D8%B5-%D9%85%D9%86-%D9%85%D8%B4%D9%83%D9%84%D8%A9-%D8%AA%D8%B3%D9%88%D8%B3-%D8%A7%D9%84%D8%A3%D8%B3%D9%86%D8%A7%D9%86_2471	1	1	1	1	0	0	0	0	0	0	0	1	1	3	1	3	3	1	1	5	1	1	1	1	5	1	1	30	0	4183	316	9.47	10.14	50.75	2	2	1	1
74	1136	https://tebcan.com/ar/Saudi/article/%D8%AA%D8%B3%D9%88%D8%B3-%D8%A7%D9%84%D8%A3%D8%B3%D9%86%D8%A7%D9%86-%D9%85%D8%B1%D8%A7%D8%AD%D9%84%D9%87-%D9%88%D8%B9%D9%84%D8%A7%D8%AC%D9%87-%D9%88%D8%B7%D8%B1%D9%82-%D8%A7%D9%84%D9%88%D9%82%D8%A7%D9%8A%D8%A9-%D9%85%D9%86%D9%87_2	1	1	1	0	0	0	0	1	0	0	1	1	1	5	5	3	5	5	1	5	3	1	5	1	5	1	3	50	0	855	20	12.95	4.73	78.35	2	1	1	2
75	1191	https://truesmileworks.com/ar/tooth-decay-in-baby-teeth-how-to-act-2/	3	1	1	1	0	0	0	0	0	0	0	3	5	5	1	1	3	1	1	1	1	1	1	1	1	1	1	28	0	372	14	6.79	4.46	93.67	1	1	2	1
76	7169	https://www.a7la-home.com/dental-oral-health	1	1	1	1	0	0	0	0	1	0	1	1	1	5	3	1	5	5	1	5	3	1	5	1	5	1	3	46	0	1319	45	7.64	3	92.48	2	1	2	2
77	1178	https://www.albayan.ae/paths/2007-08-04-1.780229	5	1	1	1	0	0	1	0	0	1	2	1	1	5	1	3	3	1	1	1	1	1	3	1	1	1	1	26	0	645	18	10.19	3	85.86	2	1	2	1
78	1188	https://www.aleqt.com/2009/05/01/article_146187.html	5	1	1	1	0	0	0	0	0	0	0	1	1	5	1	3	3	1	1	3	3	1	1	1	1	5	1	32	0	747	25	7.86	3	91.91	2	1	2	1
79	1194	https://www.almasryalyoum.com/news/details/1199430	5	1	1	1	0	0	0	0	0	0	0	1	1	5	3	3	5	1	1	5	5	1	1	1	1	1	1	36	0	294	5	19.5	7.24	59.96	2	2	1	2
80	1056	https://www.almasryalyoum.com/news/details/2490931	5	1	1	1	0	0	0	0	0	0	0	1	1	5	3	3	5	1	1	1	1	1	5	1	1	1	1	32	0	350	6	18.96	3	63.03	2	1	1	1
81	1281	https://www.andalusiackw.com/%D8%AA%D8%B3%D9%88%D8%B3-%D8%A7%D8%B3%D9%86%D8%A7%D9%86-%D8%A7%D9%84%D8%A7%D8%B7%D9%81%D8%A7%D9%84/	3	1	1	1	0	0	0	0	0	0	0	1	1	5	1	1	3	1	1	3	3	1	1	1	5	1	1	30	0	1006	53	3.61	3	102.97	1	1	2	1
82	1170	https://www.andalusiaclinic.com/%D8%B9%D9%84%D8%A7%D8%AC-%D8%AA%D8%B3%D9%88%D8%B3-%D8%A7%D9%84%D8%A3%D8%B3%D9%86%D8%A7%D9%86	3	1	1	1	0	0	0	0	0	0	0	3	5	5	3	1	3	3	1	3	3	3	5	1	5	3	3	50	0	1214	54	4.98	3	99.42	1	1	2	2
83	1132	https://www.andalusia-dentalcenters.com/%D8%B9%D9%84%D8%A7%D8%AC-%D8%AA%D8%B3%D9%88%D8%B3-%D8%A7%D9%84%D8%A3%D8%B3%D9%86%D8%A7%D9%86-%D8%A7%D9%84%D9%84%D8%A8%D9%86%D9%8A%D8%A9-%D8%B9%D9%86%D8%AF-%D8%A7%D9%84%D8%A3%D8%B7%D9%81%D8%A7%D9%84	3	1	1	1	0	0	0	0	0	0	0	3	5	5	1	1	3	1	1	5	3	1	1	1	5	3	1	40	0	808	41	3.9	3	102.23	1	1	2	2
84	1199	https://www.asnanaka.com/old_man_kares.htm	3	1	1	1	1	0	0	0	0	0	0	1	1	5	1	1	3	3	1	5	3	3	1	1	5	1	1	36	0	481	19	6.08	3	96.54	1	1	2	2
85	1192	https://www.balagh.com/article/%D9%83%D9%8A%D9%81-%D9%86%D9%82%D8%A7%D9%88%D9%85-%D8%AA%D8%B3%D9%88%D8%B3-%D8%A7%D9%84%D8%A3%D8%B3%D9%86%D8%A7%D9%86%D8%9F	1	1	1	1	0	0	0	0	0	0	0	1	1	5	1	3	3	1	1	5	3	1	5	1	5	1	1	38	0	864	28	8.24	3	90.92	2	1	2	2
86	1127	https://www.colgate.com/ar-sa/oral-health/cavities/dental-cavities-what-you-should-know	1	1	1	1	0	0	0	0	0	0	0	1	1	5	1	1	3	3	1	5	1	1	5	1	1	5	1	36	0	961	56	2.9	3	104.82	1	1	2	2
87	1128	https://www.colgate.com/ar-sa/oral-health/cavities/what-are-cavities	1	1	1	1	0	0	0	0	0	0	0	1	1	5	1	1	3	1	1	1	1	1	5	1	1	1	1	26	0	454	23	3.91	3	102.2	1	1	2	1
88	7266	https://www.colgate.com/ar-sa/oral-health/cavities/what-causes-a-cavity-on-the-front-tooth	1	1	1	0	0	0	0	0	0	0	0	1	1	5	3	1	5	5	1	3	3	1	1	1	5	1	1	38	0	567	28	4.23	3	100.79	1	1	2	2
89	1189	https://www.edarabia.com/ar/%D8%A3%D9%87%D9%85-6-%D8%B7%D8%B1%D9%82-%D9%84%D9%84%D8%AA%D8%AE%D9%84%D8%B5-%D9%85%D9%86-%D8%AA%D8%B3%D9%88%D8%B3-%D8%A7%D9%84%D8%A3%D8%B3%D9%86%D8%A7%D9%86-%D9%81%D9%8A-%D8%A7%D9%84%D9%85%D9%86%D8%B2%D9%84/	1	1	1	1	0	0	0	0	0	0	0	1	1	5	3	1	5	1	1	3	3	1	5	3	5	1	1	40	0	13048	1221	10.67	10.23	37.58	2	2	1	2
90	1197	https://www.layalina.com/%D8%A7%D9%84%D8%B7%D8%B1%D9%82-%D8%A7%D9%84%D9%85%D8%AA%D8%A7%D8%AD%D8%A9-%D9%84%D8%B9%D9%84%D8%A7%D8%AC-%D9%86%D8%AE%D9%88%D8%B1-%D8%A7%D9%84%D8%A3%D8%B3%D9%86%D8%A7%D9%86-%D9%88%D8%AA%D8%B3%D9%88%D8%B3%D8%A7%D8%AA%D9%87%D8%A7-337677.html	1	1	1	1	0	0	0	1	0	1	2	1	1	5	5	3	5	5	1	3	3	3	1	1	5	1	3	46	0	1448	39	11.13	6.82	81.39	2	1	2	2
91	1031	https://www.magrabi.com.sa/ar/blog/%D8%A3%D9%86%D9%88%D8%A7%D8%B9-%D8%AA%D8%B3%D9%88%D8%B3-%D8%A7%D9%84%D8%A3%D8%B3%D9%86%D8%A7%D9%86-%D8%A8%D8%A7%D9%84%D8%B5%D9%88%D8%B1/	3	1	1	1	0	0	0	0	0	0	0	3	3	5	1	3	3	5	1	5	1	3	1	1	5	1	1	42	0	1207	61	3.94	3	102.08	1	1	2	2
92	1142	https://www.magrabi.com.sa/ar/blog/%D8%AA%D8%B3%D9%88%D8%B3-%D8%A7%D9%84%D8%A7%D8%B3%D9%86%D8%A7%D9%86-%D9%85%D9%86-%D8%A7%D9%84%D8%AC%D8%B0%D9%88%D8%B1/	3	1	1	1	0	0	0	0	0	0	0	1	1	5	1	3	3	5	1	1	1	1	5	1	1	1	1	32	0	1066	40	6.61	3	95.11	1	1	2	1
93	1135	https://www.mayoclinic.org/ar/diseases-conditions/cavities/diagnosis-treatment/drc-20352898	3	1	1	1	0	0	0	0	0	0	0	1	1	5	3	3	5	5	1	3	3	3	5	1	5	5	5	54	0	762	38	4.03	3	101.88	1	1	2	2
94	1061	https://www.med.tn/%D8%A7%D9%84%D9%85%D8%AC%D9%84%D8%A9-%D8%A7%D9%84%D8%B7%D8%A8%D9%8A%D8%A9/%D8%AA%D8%B3%D9%88%D8%B3-%D8%A7%D9%84%D8%A7%D8%B3%D9%86%D8%A7%D9%86-%D9%88-%D8%A7%D9%84%D8%A7%D9%85%D8%B1%D8%A7%D8%B6-%D8%A7%D9%84%D8%AA%D8%B9%D9%81%D9%86%D9%8A%D8%A9-%D9%81%D9%8A-%D8%A7%D9%84%D9%81%D9%85-1594.html	1	1	1	1	1	0	0	0	0	0	0	1	1	5	1	3	3	1	1	1	1	1	1	1	1	1	1	24	0	222	6	10.64	3	84.68	2	1	2	1
95	1230	https://www.medcare.ae/ar/services/view/dentistry/tooth-decay-cavities.html	3	1	1	0	0	0	0	0	0	0	0	1	1	5	1	1	3	3	1	5	3	3	1	1	5	1	1	36	0	411	29	1.74	3	107.85	1	1	2	2
96	1190	https://www.rozana.fm/ar/sl/45134	1	1	1	1	1	0	0	0	0	0	0	1	1	5	3	3	5	1	1	1	1	1	1	1	1	1	1	28	0	282	15	3.71	5	101.95	1	1	2	1
97	1059	https://www.sayidaty.net/node/1389601/%D8%B3%D9%8A%D8%AF%D8%AA%D9%8A-%D9%88%D8%B7%D9%81%D9%84%D9%83/%D8%B5%D8%AD%D8%A9-%D8%A7%D9%84%D8%B7%D9%81%D9%84/%D8%B9%D9%84%D8%A7%D8%AC-%D8%AA%D8%B3%D9%88%D8%B3-%D8%A7%D9%84%D8%A3%D8%B3%D9%86%D8%A7%D9%86-%D8%B9%D9%86%D8%AF-%D8%A7%D9%84%D8%A3%D8%B7%D9%81%D8%A7%D9%84	5	1	1	1	0	0	0	0	0	0	0	3	5	5	3	3	5	3	1	3	3	1	1	1	5	3	1	46	0	662	44	2.11	3.83	106.71	1	1	2	2
98	1018	https://www.signalmaghreb.com/ar/kids/%D9%85%D8%B3%D8%A8%D8%A8%D8%A7%D8%AA-%D9%88%D8%B3%D9%8F%D8%A8%D9%84-%D8%B9%D9%84%D8%A7%D8%AC-%D8%AA%D8%B3%D9%88%D9%91%D8%B3-%D8%A7%D9%84%D8%A3%D8%B3%D9%86%D8%A7%D9%86-%D8%B9%D9%86%D8%AF-%D8%A7%D9%84%D8%A3%D8%B7%D9%81%D8%A7%D9%84-.html	1	1	1	1	0	0	0	0	0	0	0	5	5	5	1	1	3	1	1	3	1	1	1	1	5	1	1	36	0	539	30	3.35	4	103.06	1	1	2	2
99	1177	https://www.tbeeb.net/health/%D8%AA%D8%B3%D9%88%D8%B3-%D8%A7%D9%84%D8%A7%D8%B3%D9%86%D8%A7%D9%86/	1	1	1	1	0	0	0	0	0	0	0	1	1	5	1	3	3	1	1	5	5	1	1	1	1	1	1	32	0	549	3	68.14	10.07	67.52	2	2	1	1
100	1121	https://www.webteb.com/articles/%D8%A7%D9%84%D9%86%D8%AE%D8%B1-%D8%A7%D9%84%D8%B3%D9%86%D9%8A-%D8%A7%D8%B3%D8%A8%D8%A7%D8%A8%D9%87-%D8%A7%D8%B9%D8%B1%D8%A7%D8%B6%D9%87-%D9%88%D8%B9%D9%84%D8%A7%D8%AC%D9%87_16550	1	1	1	1	0	0	0	0	0	1	1	3	5	5	1	3	3	3	1	5	3	1	5	1	5	1	3	48	0	1028	38	6.76	3	94.78	1	1	2	2
101	7082	https://www.webteb.com/articles/%D8%AA%D8%B3%D9%88%D8%B3-%D8%A7%D9%84%D8%A7%D8%B3%D9%86%D8%A7%D9%86_19039	1	1	1	1	0	0	0	0	0	1	1	3	5	5	1	3	3	3	1	1	1	1	1	1	1	1	1	32	0	506	21	5.61	3	97.78	1	1	2	1
102	1140	https://www.youm7.com/story/2022/11/24/%D8%B9%D9%84%D8%A7%D9%85%D8%A7%D8%AA-%D8%AA%D8%B3%D9%88%D8%B3-%D8%A7%D9%84%D8%A3%D8%B3%D9%86%D8%A7%D9%86-%D8%A7%D9%84%D8%B4%D8%AF%D9%8A%D8%AF-%D9%88%D8%B7%D8%B1%D9%82-%D8%A7%D9%84%D9%88%D9%82%D8%A7%D9%8A%D8%A9/5985905	5	1	1	1	0	0	0	0	0	0	0	1	1	5	3	3	5	1	1	1	1	1	5	1	1	5	1	36	0	928	23	12.05	4.98	80.55	2	1	2	2
